# Supplementary material for: MicroRNA-134 regulates poliovirus replication by IRES targeting
Source: Sci Rep. 2017 Oct 4;7:12664. doi: 10.1038/s41598-017-12860-z (PMC5627394; doi:10.1038/s41598-017-12860-z)
Supplement: Supplementary file 2 — Supplementary data [file 41598_2017_12860_MOESM2_ESM.xlsx]

## Sheet: List of accession numbers used
PV-1	PV-2	EV71
AF111953.2	FJ517649.1	KC570453.1
AF111961.2	FJ517648.1	DQ060149.1
AF111966.2	KX162717.1	KC570452.1
AF111981.2	KX162716.1	HQ611148.1
AF111982.2	KX162715.1	JX678886.1
AF111983.3	KX162714.1	JX678885.1
AF111984.2	KX162713.1	JX678884.1
AF405662.1	KX162712.1	JX678883.1
AF405663.1	KX162711.1	JX678882.1
AF405664.1	KX162710.1	JX678881.1
AF405665.1	KX162707.1	JX678880.1
AF405666.1	KX162706.1	JX678879.1
AF405667.1	KX162705.1	JX678878.1
AF405668.1	KX162704.1	JX678877.1
AF405669.1	KX162703.1	JX678876.1
AF405670.1	KX162702.1	JX678875.1
AF405671.1	KX162701.1	JX678874.1
AF405672.1	KX162700.1	FJ828519.1
AF405673.1	KX162699.1	JF738002.1
AF405674.1	KX162698.1	JF738001.1
AF405675.1	KX162697.1	JF738000.1
AF405676.1	KX162696.1	HQ647180.1
AF405677.1	KX162690.1	HQ647179.1
AF405678.1	KX162689.1	HQ647178.1
AF405679.1	KX162688.1	HQ647177.1
AF405680.1	KX162687.1	HQ647176.1
AF405681.1	KX162686.1	HQ647175.1
AF405682.1	KX162685.1	HQ647174.1
AF405683.1	KX162678.1	HQ647173.1
AF405684.1	KJ170575.1	HQ647172.1
AF405685.1	KJ170574.1	HQ647171.1
AF405686.1	KJ170573.1	HQ647170.1
AF405687.1	KJ170572.1	HQ647169.1
AF405688.1	KJ170571.1	HQ647168.1
AF405689.1	KJ170570.1	HQ647167.1
AF405690.1	KJ170569.1	HQ825317.1
AF416342.1	KJ170568.1	GU366191.1
AF458333.1	KJ170567.1	HQ426649.1
AF462418.1	KJ170566.1	HQ189392.1
AF462419.1	KJ170565.1	HM002489.1
AF538840.1	KJ170564.1	HM002488.1
AF538841.1	KJ170563.1	HM002487.1
AF538842.1	KJ170562.1	HM002486.1
AF538843.1	KJ170561.1	HM002485.1
AJ132960.1	KJ170560.1	HM002484.1
AJ132961.1	KJ170559.1	DQ381846.1
AL590842.1	KJ170558.1	DQ341368.1
AY184219.1	KJ170557.1	JX017384.1
AY278553.1	KJ170556.1	GQ231943.1
AY560657.1	KJ170555.1	GQ231942.1
EF682356.1	KJ170554.1	GQ231941.1
EF682357.1	KJ170553.1	GQ231940.1
EF682358.1	KJ170552.1	GQ231939.1
EF682359.1	KJ170551.1	GQ231938.1
FJ769378.1	KJ170550.1	GQ231937.1
FJ769379.1	KJ170549.1	GQ231936.1
FJ769380.1	KJ170548.1	GQ231935.1
FJ769381.1	KJ170547.1	GQ231934.1
FJ769382.1	KJ170546.1	GQ231933.1
FJ769383.1	KJ170545.1	GQ231932.1
FJ769384.1	KJ170544.1	GQ231931.1
FJ769385.1	KJ170543.1	GQ231930.1
FJ859058.1	KJ170542.1	GQ231929.1
FJ859059.1	KJ170541.1	GQ231928.1
FJ859060.1	KJ170540.1	GQ231927.1
FJ859061.1	KJ170539.1	GQ231926.1
FJ859062.1	KJ170538.1	GQ231925.1
FJ859063.1	KJ170537.1	FJ713137.1
FJ859064.1	KJ170536.1	JF799986.1
GQ984141.1	KJ170535.1	HM245928.1
JF838278.2	KJ170534.1	HM245927.1
KC880365.1	KJ170533.1	AY465356.1
KC880366.1	KU372652.1	HQ423143.1
KC880367.1	KR259357.1	HQ423142.1
KC880368.1	KR259356.1	HQ400942.1
KC880369.1	KP196613.1	HQ325852.1
KC880370.1	KJ419277.1	FJ606450.1
KC880371.1	KJ419276.1	FJ606449.1
KC880372.1	KJ419275.1	GQ994992.1
KC880373.1	KJ419274.1	GQ994991.1
KC880374.1	KJ419273.1	GQ994990.1
KC880375.1	KF656732.1	GQ994989.1
KC880376.1	JX275380.1	GQ994988.1
KC880377.1	JX275352.1	FJ606448.1
KC880378.1	JX275266.1	FJ606447.1
KC880379.1	JX275238.1	FJ360546.1
KC880380.1	JX275184.1	FJ360545.1
KC880381.1	JX275162.1	FJ360544.1
KC880382.1	JX275147.1	DQ341367.1
KF537633.1	JX275140.1	DQ341366.1
KJ019831.1	JX275085.1	DQ341365.1
KJ019832.1	JX275071.1	DQ341364.1
KJ019833.1	JX275032.1	DQ341363.1
KJ155495.1	JX275015.1	DQ341362.1
KJ155496.1	JX275008.1	DQ341361.1
KJ155499.1	JX274999.1	DQ341360.1
KJ155500.1	JX274995.1	DQ341359.1
KJ170436.1	JX274993.1	DQ341358.1
KJ170437.1	JX274991.1	DQ341357.1
KJ170438.1	JX274987.1	DQ341356.1
KJ170439.1	JX274985.1	DQ341355.1
KJ170440.1	JX274984.1	DQ341354.1
KJ170441.1	JX274983.1	JX986739.1
KJ170442.1	JX274982.1	JX986738.1
KJ170443.1	JX274981.1	JX986737.1
KJ170444.1	JX274980.1	KC414134.1
KJ170445.1	AY278552.1	KC109780.1
KJ170446.1	AY278551.1	JQ950555.1
KJ170447.1	AY278550.1	HM807310.1
KJ170448.1	AY278549.1	HQ828086.1
KJ170449.1	AY184220.1	JQ736684.2
KJ170450.1	GU390707.1	JX244187.1
KJ170451.1	HM107835.1	JX244186.1
KJ170452.1	HM107834.1	JX244185.1
KJ170453.1	HM107833.1	JX244184.1
KJ170454.1	HM107832.1	JX244183.1
KJ170455.1	AY177685.1	JX244182.1
KJ170456.1	FJ460225.1	JQ965759.1
KJ170457.1	FJ460224.1	JX025561.1
KJ170458.1	FJ460223.1	JX025559.1
KJ170459.1	DQ890388.1	JQ742002.1
KJ170460.1	DQ890387.1	JQ742001.1
KJ170461.1	DQ890386.1	JQ724182.1
KJ170462.1	DQ890385.1	JQ681218.1
KJ170463.1	FJ898290.1	JN835312.1
KJ170464.1	DQ205099.1	JQ074190.1
KJ170465.1	AF448783.1	JQ074189.1
KJ170466.1	AF448782.1	JQ074188.1
KJ170467.1	AM084225.1	JQ074187.1
KJ170468.1	AM084224.1	JN992285.1
KJ170469.1	AM084223.1	JN992284.1
KJ170470.1	AM884185.1	JN992283.1
KJ170471.1	AM884184.1	JN992282.1
KJ170472.1	D00625.1	JQ639384.1
KJ170473.1	AM040039.1	JQ639383.1
KJ170474.1	AM040038.1	GU198371.1
KJ170475.1	AM040037.1	GU198370.1
KJ170476.1	AM040036.1	GU198369.1
KJ170477.1	AM040035.1	GU198368.1
KJ170478.1	KM433732.1	GU198367.1
KJ170479.1	M12197.1	HQ882182.1
KJ170480.1	X00595.1	HQ712020.1
KJ170481.1	FJ517649.1	FJ461781.1
KJ170482.1	FJ517648.1	HQ998852.1
KJ170483.1	KX162717.1	JF913464.1
KJ170484.1	KX162716.1	JN001860.1
KJ170485.1	KX162715.1	HQ891929.1
KJ170486.1	KX162714.1	HQ891928.1
KJ170487.1	KX162713.1	HQ891927.1
KJ170488.1	KX162712.1	HQ891926.1
KJ170489.1	KX162711.1	HQ891925.1
KJ170490.1	KX162710.1	HQ891924.1
KJ170491.1	KX162707.1	HQ891923.1
KJ170492.1	KX162706.1	HQ188292.1
KJ170493.1	KX162705.1	HQ407557.1
KJ170494.1	KX162704.1	FJ194965.1
KJ170495.1	KX162703.1	GQ279370.1
KJ170496.1	KX162702.1	GQ279369.1
KJ170497.1	KX162701.1	EU703814.1
KJ170498.1	KX162700.1	EU703813.1
KJ170499.1	KX162699.1	EU703812.1
KJ170500.1	KX162698.1	HM053670.1
KJ170501.1	KX162697.1	HM053669.1
KJ170502.1	KX162696.1	HM053671.1
KJ170503.1	KX162690.1	FJ439769.1
KJ170504.1	KX162689.1	FJ194964.1
KJ170505.1	KX162688.1	FJ158601.1
KJ170506.1	KX162687.1	FJ158600.1
KJ170507.1	KX162686.1	FJ172159.1
KJ170508.1	KX162685.1	EU376005.1
KJ170509.1	KX162678.1	EU376004.1
KJ170510.1	KJ170575.1	EU364841.1
KJ170511.1	KJ170574.1	EU131776.1
KJ170512.1	KJ170573.1	JN864024.1
KJ170513.1	KJ170572.1	JN864023.1
KJ170514.1	KJ170571.1	JN864022.1
KJ170515.1	KJ170570.1	JN864021.1
KJ170516.1	KJ170569.1	JN864020.1
KJ170517.1	KJ170568.1	JN864019.1
KJ170518.1	KJ170567.1	JN864018.1
KJ170519.1	KJ170566.1	JQ086366.1
KJ170520.1	KJ170565.1	JQ086365.1
KJ170521.1	KJ170564.1	GU396280.1
KJ170522.1	KJ170563.1	AB482183.1
KJ170523.1	KJ170562.1	JQ806378.1
KJ170524.1	KJ170561.1	JQ517316.1
KJ170525.1	KJ170560.1	JQ319054.1
KJ170526.1	KJ170559.1	JQ514785.1
KJ170527.1	KJ170558.1	JN964686.1
KJ170528.1	KJ170557.1	JF830007.1
KJ170529.1	KJ170556.1	JN020147.1
KJ170530.1	KJ170555.1	JN052925.1
KJ170531.1	KJ170554.1	JF894383.1
KJ170532.1	KJ170553.1	JF894382.1
KR259355.1	KJ170552.1	JF894381.1
KT353719.1	KJ170551.1	AB550341.1
KU161395.1	KJ170550.1	AB550340.1
KU161396.1	KJ170549.1	AB550339.1
KU161397.1	KJ170548.1	AB550338.1
KU161398.1	KJ170547.1	AB550337.1
KU161399.1	KJ170546.1	AB550336.1
KU866422.1	KJ170545.1	AB550335.1
KX162679.1	KJ170544.1	AB550334.1
KX162680.1	KJ170543.1	AB550333.1
KX162681.1	KJ170542.1	AB550332.1
KX162682.1	KJ170541.1	EU812515.1
KX162683.1	KJ170540.1	HM003207.1
KX162684.1	KJ170539.1	GU434678.1
KX162691.1	KJ170538.1	DQ452074.1
KX162692.1	KJ170537.1	GU459071.1
KX162693.1	KJ170536.1	GU459070.1
KX162695.1	KJ170535.1	GQ892830.1
KX162708.1	KJ170534.1	FJ607338.1
KX162709.1	KJ170533.1	FJ607337.1
NC_002058.3	KU372652.1	FJ607336.1
V01148.1	KR259357.1	FJ607335.1
V01149.1	KR259356.1	FJ607334.1
V01150.1	KP196613.1	EU864507.1
	KJ419277.1	AB204853.1
	KJ419276.1	AB204852.1
	KJ419275.1	KJ686308.1
	KJ419274.1	KJ686307.1
	KJ419273.1	KJ686304.1
	KF656732.1	KJ686298.1
	JX275380.1	KJ686297.1
	JX275352.1	KJ686294.1
	JX275266.1	KJ686290.1
	JX275238.1	KJ686284.1
	JX275184.1	KJ686279.1
	JX275162.1	KJ686278.1
	JX275147.1	KJ686273.1
	JX275140.1	KJ686272.1
	JX275085.1	KJ686264.1
	JX275071.1	KJ686261.1
	JX275032.1	KJ686257.1
	JX275015.1	KJ686255.1
	JX275008.1	KJ686247.1
	JX274999.1	KJ686239.1
	JX274995.1	KJ686237.1
	JX274993.1	KJ686233.1
	JX274991.1	KJ686232.1
	JX274987.1	KJ686231.1
	JX274985.1	KJ686230.1
	JX274984.1	KJ686223.1
	JX274983.1	KJ686222.1
	JX274982.1	KJ686218.1
	JX274981.1	KJ686215.1
	JX274980.1	KJ686208.1
	AY278552.1	KJ686207.1
	AY278551.1	KJ686200.1
	AY278550.1	KJ686198.1
	AY278549.1	KJ686193.1
	AY184220.1	KJ686192.1
	GU390707.1	KJ686190.1
	HM107835.1	KJ686189.1
	HM107834.1	KJ686187.1
	HM107833.1	KJ686175.1
	HM107832.1	KJ686172.1
	AY177685.1	KJ686167.1
	FJ460225.1	KJ686165.1
	FJ460224.1	KJ686154.1
	FJ460223.1	KJ686153.1
	DQ890388.1	KJ686145.1
	DQ890387.1	KJ686143.1
	DQ890386.1	KJ686141.1
	DQ890385.1	KJ686140.1
	FJ898290.1	KJ686136.1
	DQ205099.1	KJ686133.1
	AF448783.1	KJ686127.1
	AF448782.1	KJ686306.1
	AM084225.1	KJ686305.1
	AM084224.1	KJ686303.1
	AM084223.1	KJ686302.1
	AM884185.1	KJ686301.1
	AM884184.1	KJ686300.1
	D00625.1	KJ686299.1
	AM040039.1	KJ686296.1
	AM040038.1	KJ686295.1
	AM040037.1	KJ686293.1
	AM040036.1	KJ686292.1
	AM040035.1	KJ686291.1
	KM433732.1	KJ686289.1
	M12197.1	KJ686288.1
	X00595.1	KJ686287.1
		KJ686286.1
		KJ686285.1
		KJ686283.1
		KJ686282.1
		KJ686281.1
		KJ686280.1
		KJ686277.1
		KJ686276.1
		KJ686275.1
		KJ686274.1
		KJ686271.1
		KJ686270.1
		KJ686269.1
		KJ686268.1
		KJ686267.1
		KJ686266.1
		KJ686265.1
		KJ686263.1
		KJ686262.1
		KJ686260.1
		KJ686259.1
		KJ686258.1
		KJ686256.1
		KJ686254.1
		KJ686253.1
		KJ686252.1
		KJ686251.1
		KJ686250.1
		KJ686248.1
		KJ686245.1
		KJ686244.1
		KJ686243.1
		KJ686242.1
		KJ686241.1
		KJ686240.1
		KJ686238.1
		KJ686236.1
		KJ686235.1
		KJ686234.1
		KJ686229.1
		KJ686228.1
		KJ686227.1
		KJ686226.1
		KJ686225.1
		KJ686224.1
		KJ686221.1
		KJ686220.1
		KJ686219.1
		KJ686217.1
		KJ686216.1
		KJ686214.1
		KJ686213.1
		KJ686212.1
		KJ686211.1
		KJ686210.1
		KJ686209.1
		KJ686206.1
		KJ686205.1
		KJ686204.1
		KJ686203.1
		KJ686202.1
		KJ686201.1
		KJ686199.1
		KJ686197.1
		KJ686196.1
		KJ686195.1
		KJ686194.1
		KJ686191.1
		KJ686188.1
		KJ686186.1
		KJ686185.1
		KJ686184.1
		KJ686183.1
		KJ686182.1
		KJ686181.1
		KJ686180.1
		KJ686179.1
		KJ686177.1
		KJ686176.1
		KJ686174.1
		KJ686173.1
		KJ686171.1
		KJ686170.1
		KJ686169.1
		KJ686168.1
		KJ686166.1
		KJ686164.1
		KJ686163.1
		KJ686162.1
		KJ686161.1
		KJ686160.1
		KJ686158.1
		KJ686157.1
		KJ686156.1
		KJ686155.1
		KJ686152.1
		KJ686151.1
		KJ686150.1
		KJ686149.1
		KJ686148.1
		KJ686147.1
		KJ686146.1
		KJ686144.1
		KJ686142.1
		KJ686139.1
		KJ686138.1
		KJ686137.1
		KJ686135.1
		KJ686132.1
		KJ686131.1
		KJ686130.1
		KJ686129.1
		KJ686128.1
		KP308460.1
		KP308459.1
		KP308458.1
		KP308457.1
		KP308454.1
		KP308453.1
		KP308452.1
		KP308451.1
		KP308450.1
		KP308449.1
		KP308444.1
		KP308443.1
		KP308442.1
		KP308441.1
		KP308440.1
		KP308439.1
		KP308438.1
		KP308437.1
		KP308436.1
		KP308434.1
		KP308433.1
		KP308432.1
		KP308431.1
		KP308430.1
		KP308429.1
		KP308428.1
		KP308424.1
		KP308423.1
		KP308422.1
		KP308421.1
		KP308419.1
		KP308418.1
		KP308415.1
		KP308414.1
		KP308412.1
		KP308409.1
		KP308408.1
		KP308407.1
		KP308405.1
		KP308403.1
		KP308402.1
		KP308401.1
		KY425527.1
		AF304459.1
		AF304458.1
		AF304457.1
		AF302996.1
		KT428650.1
		KT428649.1
		KT428648.1
		KT428647.1
		KT428646.1
		KT428645.1
		KT428644.1
		KC954664.1
		KC954663.1
		KC954662.1
		KU254596.1
		KU254595.1
		KF444809.1
		KX893543.1
		AF352027.1
		AF316321.2
		KP289432.1
		KP289431.1
		KP289430.1
		KP289429.1
		KP289428.1
		KP289427.1
		KP289426.1
		KP289425.1
		KP289424.1
		KP289423.1
		KP289422.1
		KP289421.1
		KP289420.1
		KP289419.1
		KP289418.1
		KP289417.1
		KF501389.1
		KF668443.1
		KY315729.1
		KM591215.1
		KP274877.1
		KP274876.1
		KP274875.1
		KP274874.1
		KP861243.1
		KM593929.1
		KU936132.1
		KU936131.1
		KU936130.1
		KU936129.1
		KU936128.1
		KU936127.1
		KU936126.1
		KU936125.1
		KU936124.1
		KU936123.1
		KU936122.1
		KU936121.1
		KU936120.1
		KM508794.1
		KP198624.1
		KP198623.1
		KP691665.1
		KP691664.1
		KP691663.1
		KP691662.1
		KP691661.1
		KP691660.1
		KP691659.1
		KP691658.1
		KP691657.1
		KP691656.1
		KP691655.1
		KP691654.1
		KP691653.1
		KP691652.1
		KP691651.1
		KP691650.1
		KP691649.1
		KP691648.1
		KP691647.1
		KP691646.1
		KP691645.1
		KP691644.1
		KP691643.1
		KM211580.1
		KM211579.1
		KJ186974.1
		KJ186973.1
		KJ508182.1
		KJ004560.1
		KJ004559.1
		KJ004558.1
		KJ004557.1
		KJ004556.1
		KJ004555.1
		KJ004554.1
		KJ004553.1
		KJ004552.1
		KF982854.1
		KF134486.1
		KC296445.1
		KC296444.1
		KC296443.1
		KY582572.1
		KY612315.1
		KX752783.1
		KU647000.1
		KM077140.1
		KT354875.1
		KT354874.1
		KT354873.1
		KT354872.1
		KT354871.1
		KT354870.1
		KT354869.1
		KT354868.1
		KT354867.1
		KT354866.1
		KT345960.1
		KT345959.1
		KP266579.1
		KP266572.1
		KM673244.1
		KF543271.1
		KJ746494.1
		KJ746493.1
		KJ400360.1
		KF154354.2
		KF154355.1
		KF312457.1
		KF142413.1
		KF142412.1
		KF142411.1
		AB747375.1
		AB747374.1
		AB747373.1
		KC436272.1
		KC436271.1
		KC436270.1
		KC436269.1
		KC436268.1
		KC436267.1
		KC436266.1
		KC436265.1
		JF738004.1
		JF738003.1
		KU254598.1
		KU254597.1
		JQ746678.1
		JQ746677.1
		JQ746676.1
		JQ746675.1
		JQ746674.1
		JQ746673.1
		JQ746672.1
		JQ746671.1
		JQ746670.1
		JQ746669.1
		JQ746668.1
		JQ746667.1
		JQ746665.1
		JQ746664.1
		JQ746663.1
		JQ746662.1
		JQ746659.1
		JX986742.1
		JX986741.1
		JX986740.1
		JQ746666.1
		JQ746661.1
		JQ746660.1
		AY790926.1
		GQ279371.1
		GQ279368.1
